# Supplementary material for: Evaluation of reference genes in mouse preimplantation embryos for gene expression studies using real-time quantitative RT-PCR (RT-qPCR)
Source: BMC Res Notes. 2014 Sep 25;7:675. doi: 10.1186/1756-0500-7-675 (PMC4181407; doi:10.1186/1756-0500-7-675)
Supplement: Supplementary file 1 — Additional file 1: Table S1: Composition of each medium used in this experiment. (XLS 22 KB) [file 13104_2014_3197_MOESM1_ESM.xls]

## Sheet: Sheet1
Additional File 9: Table S1. Composition of each medium used in this experiment.
	KSOM*	CZB	M16
Working pH range	7.2 - 7.4	7.2 - 7.4	7.2 - 7.4
Components	mg/L	mg/L	mg/L
CaCl2-2H2O	250	251	251 MG/L
KCL	186.38	363	356
KH2PO4	47.99	159	162
MgSO4	0	0	164.9
MgSO4 7H2O	49.3	291	0
NaCl	5551.8	4789	5532
NaHCO3	2100.25	2100	2101
EDTA	3.72	3.8	0
D-Glucose	36.03	1000	1000
Lactate NaSalt (ml/L) 1.42	1121	5.848	2950
Sodium Pyruvate	22	29	36
L-Glutamine	146.15	146	0
BSA	1000	5000	4000
Phenol Red	10	0	10
Polyvinyl alcohol	0	10	0
Pen G Na Salt (units)	100000	100000	100000
Strep Sulfate	50	100	50
* containing amino acids (Alanine, Asparagine, Aspartate, Glutamate, Serine, Arginine, Cysteine, Glycine, Proline, Tyrosine, Histidine, Isoleucine, Leucine, Lysine, Methionine, Phenylalanine, Threonine, Tryptophan, Valine)
