# Supplementary material for: Evaluation of reference genes in mouse preimplantation embryos for gene expression studies using real-time quantitative RT-PCR (RT-qPCR)
Source: BMC Res Notes. 2014 Sep 25;7:675. doi: 10.1186/1756-0500-7-675 (PMC4181407; doi:10.1186/1756-0500-7-675)
Supplement: Supplementary file 2 — Additional file 2: Table S2: Effects of EDTA on the development of 1 cell ICR mouse embryos in vitro. (XLS 18 KB) [file 13104_2014_3197_MOESM2_ESM.xls]

## Sheet: Sheet1
Additional File 7: Table S2. Effects of EDTA on the development of 1 cell ICR mouse embryos in vitro
Media conditions	zygote	2C	>4C	BL
M16	40	1	33 (83%)	24 (60%)
M16+100µM EDTA	39	1	36 (92%)	25 (64%)
CZB (-EDTA)	38	1	36 (5%)	33 (87%)
CZB + 100 µM EDTA	42	1	36 (86%)	32 (76%)
KSOM (-EDTA)	39	1	31 (80%)	24 (62%)
KSOM + 1.0 µM EDTA	40	1	33 (83%)	27 (68%)
KSOM + 10 µM EDTA	38	1	34 (90%)	24 (63%)
KSOM + 100 µM EDTA	41	1	35 (85%)	25 (61%)
