# Supplementary material for: Evaluation of reference genes in mouse preimplantation embryos for gene expression studies using real-time quantitative RT-PCR (RT-qPCR)
Source: BMC Res Notes. 2014 Sep 25;7:675. doi: 10.1186/1756-0500-7-675 (PMC4181407; doi:10.1186/1756-0500-7-675)
Supplement: Supplementary file 4 — Additional file 4: Table S3: Cycle threshold values for RT- qPCR of 10 reference genes. (XLS 26 KB) [file 13104_2014_3197_MOESM4_ESM.xls]

## Sheet: Sheet1
Additional File 8: Table S3. Cycle threshold values for RT-qPCR of 10 reference genes	KSOM	Blastocyst	25.25	24.77	18.41	23.03	26.34	29.79	32.84	27.91	26.15	35.98	19.43	22.51	18.34	19.74	26.89	25.4	31.14	27.15	30.09	33.89	20.29	21.26	14.54	19.88	26.14	26.76	29.05	24.89	24.52	29.09
		Morulae	25.64	31.28	20.03	23.79	31.2	31.1	34.96	32.77	30.62	37.93	21.41	22.66	14.15	20.6	27.25	28.63	31.44	28.26	30.98	35.81	24.64	24.88	16.51	20.84	29.01	29.86	32.24	30.27	28.43	33.94
		cells8	26.7	36.97	20.61	24.66	30.24	30.38	34.01	33.28	30.44	36.78	23.91	24.29	20.89	21.82	30.24	26.9	31.31	30.69	31.03	34.69	25.42	26.42	15.95	21.98	29.93	30.19	33.01	31.3	28.61	33.89
		cells4	27.11	31.52	20.57	25.24	30.27	31.82	34.58	33.06	30.82	38.38	22.07	24.61	17.02	22.47	32.72	30.74	34.07	32.5	32.92	35.81	27.76	26.96	17.43	22.7	31.12	30.5	33.31	31.22	28.76	34.89
		cells2	27.91	29.21	19.85	25.96	26.89	31.04	34.9	28.84	31.09	38.17	23.31	25.64	18.22	23.67	28.89	30.17	35.3	29.63	35.54	36.21	25.61	27.44	19.14	23.66	25.88	28.07	33.98	25.32	28.44	34.94
		Zygote	29.67	29.94	21.57	27.92	26.37	30.23	35.83	29.92	30.32	38.28	22.68	22.89	16.62	25.72	27.53	27.8	32.82	26.89	36.35	37.63	25.14	26.85	17.89	25.45	25.94	27.35	33.74	25	28.08	35.05
	CZB	Blastocyst	20.69	22.58	15.16	20.07	28.08	27.82	25.03	26.63	26.38	29.29	19.82	24.1	19.61	22.79	29.09	30.51	32.73	29.53	28.48	32.08	24.74	26.13	16.04	21.45	28.47	29.33	31.41	26.78	25.95	35.63
		Morulae	22.72	23.38	14.67	21.09	31.19	33.19	27.09	33.39	31.41	35.56	19.44	23.97	19.12	20.2	29.77	28.71	32.39	29.31	27.65	30.72	28.89	29.02	20.57	22.48	30.23	30.59	31.78	28.77	26.97	36.66
		cells8	27.54	26.75	17.31	22.15	32	33.42	28.45	33.62	31.22	33.67	21.82	26.45	20.51	22.22	30.57	30.26	33.68	32.95	30.38	31.07	25.71	27.28	18.93	23.23	31.05	28.74	31.85	29.29	27.84	37.81
		cells4	26.68	26.52	18.17	22.28	32.56	32.8	28.12	31.86	30.39	33.17	22.58	27.17	21.18	23.26	32.57	32.79	35.35	33.47	30.67	31.78	27.95	28.52	20.77	24.14	32.15	29.29	32.89	30.94	28.77	40.1
		cells2	24.77	27.19	18.86	23.61	27.57	30.18	27.75	27.38	30.01	43.75	23.44	28.12	22.4	24.14	30.05	32.25	35.82	30.37	32.34	32.75	28.31	28.11	18.35	24.89	34.11	30.2	33.53	26.22	29.33	40.16
		Zygote	24.25	26.14	16.97	24.31	26.38	28.8	27.42	25.87	28.19	35.45	23.12	23.87	17.42	25.29	26.61	29.1	34.3	27.94	28.62	35.53	28.53	30.05	20.95	25.35	34.49	33.19	34.94	30.3	29.67	41.11
	M16	Blastocyst	20.4	15.55	22.71	20.82	26.77	33.96	42.14	26.52	24.6	36.82	21.87	21.21	22.36	21.62	29.09	30.51	32.73	29.53	28.48	37.16	25.6	28.26	17.12	21.19	26.8	30.02	32.93	29.57	30.21	39
		Morulae	21.97	15.89	22.62	21.22	29.04	36.23	47.85	30.31	28.08	39.49	21.9	18.64	24.92	21.14	29.77	28.71	32.39	29.31	27.65	40.82	27.84	30.02	18.67	21.18	28.6	31.84	35.7	31.12	31.19	37.11
		cells8	25.09	15.84	24.78	21.84	32.49	39.9	47.88	35.36	30.74	39.93	22.9	24.67	24.13	20.25	30.57	30.26	33.68	32.95	30.38	41.52	28.05	30.53	21.53	22.61	30.15	33.32	33.17	31.92	31.78	35.88
		cells4	25.54	16.99	26.72	22.35	33.86	38.63	47.5	33.74	31.41	41.33	23.95	22.23	25.66	23.07	32.57	32.79	35.35	33.47	30.67	41.13	29.86	32.73	21.03	23.21	30.58	32.29	39.21	32.35	32.69	37.48
		cells2	24.19	18.03	26.52	22.57	27.91	35.38	45.41	27.88	29.24	43.82	25.66	21.93	25.72	22.18	30.05	32.25	35.82	30.37	32.34	41.87	30.28	30	20.42	23.24	26.32	31.04	36.58	27.01	31.1	37.81
		Zygote	24.92	18.09	26.33	25.47	27.84	34.68	46.72	26.91	28.55	43.62	26.7	24.47	24.04	27.88	26.61	29.1	34.3	27.94	28.62	40.21	27.31	27.96	19.42	28.59	28.37	32.28	36.84	29.49	32.75	38.86
	in vivo	Blastocyst	21.43	22.43	15.6	20.25	26.44	37.28	36.51	26.7	24.68	35.28	21.94	24.1	18.21	21.87	24.72	35.07	32.04	30.9	30.54	31.39	26.52	26.63	18.04	22.89	26.73	30.43	31.47	28.45	27.28	38.19
		Morulae	25.39	25.76	17.65	22.14	28.45	37.66	36.83	32.42	32.99	37.78	26.57	24.6	18.59	23.17	27.54	37.62	33.76	35.35	31.66	33.97	27.62	29.35	19.6	23.78	29.37	31.16	34.67	30.61	29.46	37.19
		cells8	26.66	26.11	17.54	21.64	29.87	33.62	37.97	34.06	27.82	35.11	28.1	25.03	18.93	24.21	27.47	36.78	36.03	32.89	32.39	32.48	30.45	34.8	21.17	24.15	30.95	30.23	35.73	31.9	31.16	35.1
		cells4	27.66	27.64	20.06	22.97	29.63	34.02	36.87	31.8	29.71	37.09	25.01	27.25	19.71	25.14	27.42	37.63	31.34	31.48	33.32	32.39	28.97	31.37	21.28	24.59	30.56	32.63	33.3	32.27	30.78	37.51
		cells2	24.99	28.21	18.79	22.68	26.85	36.02	36.78	27.41	29.97	37.07	26.12	26.76	18.85	26.23	25.31	35.59	34.65	30.32	34.07	37.53	28.72	29.41	20.99	25.19	26.15	30.17	34.74	27.27	30.82	37.5
		Zygote	24.49	25.88	18.35	24.91	24.88	29.84	37.09	25.99	26.97	37.71	25.54	25.48	18.78	27.25	26.9	36.72	34.36	29.53	35.1	33.66	27.75	28.66	18.96	26.4	26.19	28.25	33.66	28.83	30.7	37.37
	Media	Development	gapdh	actb	s18	zfa2h	ywhaz	wrnip	ablim	sptbn	sdha	1tgfb	gapdh	actb	s18	zfa2h	ywhaz	wrnip	ablim	sptbn	sdha	1tgfb	gapdh	actb	s18	zfa2h	ywhaz	wrnip	ablim	sptbn	sdha	1tgfb
		stages	1-F2D6B										6/LB75C										ICR
